# Supplementary material for: Effects of unexpected event urgency and flight scenario familiarity on pilot trainees performance and stress responses
Source: Front Physiol. 2025 Jul 14;16:1599122. doi: 10.3389/fphys.2025.1599122 (PMC12301374; doi:10.3389/fphys.2025.1599122)
Supplement: Supplementary file 4 [file DataSheet1.xlsx]

## Sheet: Experiment 1
	MEI				Heart rate				Anxiety
ID↓	Low-urgency	High-urgency			Low-urgency	High-urgency			Before	Low-urgency	High-urgency
1	0.0513058	0.0712476			80.9672	78.6122			35	36	37
2	0.114922	0.0830271			67.2796	68.1763			34	39	35
3	0.0585206	0.0551768			79.7155	77.8187			32	33	32
4	0.0566658	0.0474515			83.7723	84.6649			32	30	27
5	0.0387243	0.0478309			83.4595	84.1771			35	41	42
6	0.0551385	0.0711262			81.5795	81.3016			34	32	30
7	0.0336722	0.0520577			101.84	102.798			40	39	41
8	0.0349905	0.0523328			87.5894	94.4919			28	30	30
9	0.0484329	0.070673			116.911	126.099			20	24	21
10	0.0380933	0.0685545			71.4632	71.8173			25	33	26
11	0.0968084	0.096267			74.4897	72.7774			20	20	23
12	0.0742108	0.0776872			92.4651	88.197			35	38	39
13	0.0634848	0.0692872			91.9567	91.976			23	33	31
14	0.0385198	0.0473602			77.2672	74.1587			23	20	24
15	0.106152	0.0921349			81.8199	80.9241			32	31	37
16	0.0421694	0.0654298			65.443	65.59			31	37	38
17	0.0848341	0.07519			80.8005	79.5632			38	41	51
18	0.0378727	0.0872954			74.705	73.4488			26	47	47
19	0.0578444	0.057729			83.4763	88.8387			29	32	29
20	0.0489246	0.0797363			99.9628	100.807			20	28	21
21	0.045816	0.0422114			80.8197	85.0711			42	40	39
22	0.0966308	0.0659646			97.0247	99.2594			28	31	31
23	0.0483064	0.0665664			78.2169	77.1753			25	22	21
24	0.122915	0.156382			93.2583	102.151			35	47	52
25	0.138969	0.146489			81.2589	83.0747			33	33	33
26	0.039739	0.0470577			113.064	116.728			36	39	37
27	0.0568611	0.0656187			82.9467	89.1383			22	28	29

## Sheet: Experiment 1's HRV
		Heart Rate Variability
		Low-urgency				High-urgency
ID↓	MEAN NNI	SDNN	CSI	CVI	MEAN NNI	SDNN	CSI	CVI
1	742.475	50.0383	3.91267	4.41521	762.396	61.4292	2.71108	4.46195
2	894.388	60.053	2.53654	4.58847	883.34	63.8922	2.59086	4.64906
3	759.718	38.3307	2.42395	4.12472	776.518	55.6614	3.21709	4.54347
4	716.38	41.1146	2.64019	4.18566	709.925	32.3049	3.21674	4.04383
5	718.58	42.3315	4.35492	4.13171	711.69	47.6234	3.98309	4.1995
6	736.973	36.5116	3.6135	4.08723	738.348	32.1965	3.17462	3.93079
7	589.449	29.8172	4.58546	3.63186	584.639	21.6441	6.48671	3.49427
8	685.582	20.5706	2.3938	3.63496	636.311	26.8855	2.77831	3.91524
9	513.129	18.1282	5.82953	3.12708	476.339	16.5688	7.71885	3.1655
10	840.503	85.0371	2.72853	4.79279	843.328	61.9778	3.43798	4.59896
11	811.059	47.6606	3.49423	4.30317	825.146	53.1201	3.31488	4.37813
12	757.939	35.1459	3.60379	4.02362	787.731	35.8851	3.45401	4.026
13	654.613	56.2171	3.2443	4.26612	658.454	32.7218	5.29087	3.98429
14	783.583	57.8857	3.86541	4.44846	814.626	62.1917	3.53512	4.47728
15	734.384	45.885	2.8378	4.28393	743.97	37.8294	3.19058	4.15699
16	917.54	45.0618	1.95547	4.35553	915.34	34.5063	2.4591	4.1888
17	742.469	41.239	3.92799	4.04643	755.162	30.1669	4.67646	3.84277
18	616.157	57.8745	2.70491	4.59214	654.654	45.0467	2.30822	4.32469
19	720.276	47.0674	4.13365	4.11522	677.104	43.4338	5.24647	4.13977
20	601.221	28.3389	3.95502	3.80706	596.074	27.6888	3.73992	3.7657
21	743.839	71.794	3.28573	4.62147	710.482	61.1832	3.67083	4.52331
22	621.121	38.6964	1.61457	4.11909	607.421	43.2221	3.34345	4.42749
23	768.713	52.7852	2.53584	4.42321	783.937	38.6272	3.0354	4.21204
24	647.192	48.9703	5.67015	4.05755	590.039	48.9218	6.56926	4.11726
25	747.777	63.8476	6.29858	4.31808	726.845	70.8172	6.10752	4.39537
26	530.776	28.3241	9.69991	3.3465	514.423	23.8369	11.4728	3.26829
27	725.843	52.7552	3.11331	4.35073	674.464	53.9366	3.7013	4.43305

## Sheet: Experiment 2
	MEI					Heart rate					Anxiety
ID↓	No events	Low-urgency	High-urgency			No events	Low-urgency	High-urgency			No events	Low-urgency	High-urgency
1	0.0442836	0.0452714	0.0999913			86.8575	90.6164	90.0638			25	23	28
2	0.0406971	0.0417495	0.130473			72.1672	74.6289	74.5437			29	30	34
3	0.0439144	0.0330016	0.130141			88.1746	85.0921	84.8169			21	20	21
4	0.0228453	0.0480916	0.143562			70.503	65.6952	72.5624			36	35	39
5	0.0337726	0.0350431	0.119843			98.2564	105.98	112.33			25	34	36
6	0.0520478	0.034364	0.125783			115.669	122.132	129.985			23	30	30
7	0.0769554	0.0220686	0.144883			66.6531	64.4127	67.819			26	40	63
8	0.0230401	0.0404998	0.399684			85.3037	80.9309	94.8544			38	40	60
9	0.034349	0.0315384	0.137775			83.3516	82.7712	92.8708			27	26	33
10	0.0776824	0.0526898	0.265344			84.8147	84.0561	85.9362			33	30	27
11	0.0200719	0.0481051	0.358221			89.5511	87.4234	94.1475			40	44	47
12	0.0225186	0.0355289	0.16795			88.4135	87.308	92.6349			40	34	33
13	0.0546329	0.0482093	0.13772			71.9544	72.7524	84.0539			55	60	67
14	0.0219337	0.0695483	0.170983			71.1099	74.8252	84.5629			30	29	29
15	0.0482971	0.072412	0.165708			107.384	114.399	113.985			33	28	46
16	0.0344591	0.0312573	0.145846			106.947	100.582	121.352			28	29	33
17	0.028601	0.0412052	0.257178			85.1464	84.8726	85.5643			32	35	35
18	0.073036	0.0518483	0.302384			92.1009	91.1944	91.6465			33	34	48
19	0.0405319	0.0296669	0.372162			79.7527	75.4853	83.4416			40	41	54
20	0.028685	0.0323496	0.159785			91.7741	92.4941	99.7705			35	35	44
21	0.0288284	0.0278192	0.10092			63.8758	71.156	79.1709			33	36	41
22	0.0304132	0.035915	0.229374			70.4739	70.879	79.217			32	33	35
23	0.0759032	0.0267966	0.127357			93.0614	92.011	99.6107			32	33	47
24	0.0169452	0.0274876	0.140359			62.0914	58.2505	73.4824			30	34	54
25	0.0329429	0.0406741	0.331169			94.6047	85.6653	90.4933

## Sheet: Experiment 2's HRV
	Heart Rate Variability
	MEAN NNI			SDNN			CSI			CVI
ID↓	No events	Low-urgency	High-urgency	No events	Low-urgency	High-urgency	No events	Low-urgency	High-urgency	No events	Low-urgency	High-urgency
1	695.936	668.403	676.776	77.7041	72.0285	69.8055	3.49342	3.34954	2.76551	4.79089	4.63086	4.6427
2	835.944	808.471	812.955	85.3521	50.5675	61.9364	2.30751	2.70404	4.29046	4.7121	4.60136	4.475
3	681.578	707.252	709.076	43.5519	23.1377	31.1367	3.51618	3.70019	4.59433	4.10084	3.89286	3.65394
4	856.394	914.152	832.548	66.9704	55.174	56.2824	1.7647	3.02455	5.00071	4.44086	4.48018	4.62101
5	614.919	570.912	540.197	56.5159	53.8049	50.9867	2.86484	3.0069	7.35175	4.13514	4.39639	4.45976
6	519.58	491.672	466.796	47.9948	21.2885	15.1942	6.7874	5.85258	19.6494	3.57307	3.08866	3.32041
7	906.628	938.699	898.496	107.654	98.9432	73.6898	3.34549	3.84319	3.48997	4.99212	4.62682	4.9343
8	708.695	745.661	649.643	108.271	57.7945	58.3604	4.07282	3.3864	9.29121	4.6011	4.47134	4.39361
9	722.666	727.2	652.531	64.2784	54.514	53.0029	3.31159	2.9542	5.57201	4.3615	4.4362	4.42023
10	709.47	715.732	702.07	55.0523	37.1444	39.4861	4.72618	4.05649	5.12424	4.26084	4.06426	3.95141
11	670.727	688.451	639.014	35.6464	27.1277	38.6325	4.11495	1.77649	5.64385	3.84418	4.30995	3.73269
12	681.651	688.747	655.304	66.4599	38.2442	32.97	3.31271	3.20263	6.87562	4.30387	3.99548	4.11222
13	838.096	827.444	724.29	82.512	54.3982	56.6195	2.57087	2.71075	6.22538	4.53295	4.52258	4.50505
14	848.86	813.252	717.495	77.671	69.035	98.7664	1.82856	2.75451	3.38312	4.71997	5.00055	4.80754
15	560.18	525.349	529.185	43.3118	27.6917	28.228	2.00929	2.23007	1.42138	4.45102	3.97862	3.9907
16	563.296	598.332	501.729	62.9491	37.3748	33.7061	2.59575	5.26689	4.73205	4.40911	3.82363	4.17595
17	707.155	709.803	705.262	54.216	35.0598	43.7997	2.7234	2.9723	4.06445	4.33888	4.26843	4.10473
18	653.173	659.708	657.258	41.608	38.3861	38.7627	4.63344	3.95571	4.529	4.06683	4.05785	3.98782
19	761.735	802.676	753.328	154.508	81.938	79.0909	4.29425	2.54559	5.44	5.13302	4.83329	4.6763
20	653.58	650.523	604.485	39.0333	23.9144	33.5249	5.22784	1.87369	8.38581	3.75834	4.17434	3.52854
21	948.299	848.906	781.025	130.471	95.4202	67.1929	3.61764	4.66396	7.66545	4.84431	4.47152	4.87403
22	854.331	850.677	767.85	86.3509	47.446	58.4104	2.11032	2.52994	4.74381	4.68267	4.57197	4.44523
23	647.281	654.138	607.392	56.928	46.3129	42.3984	4.21813	3.82384	7.03345	4.15994	4.14862	4.18769
24	979.002	1038.13	854.782	169.8	104.941	65.0432	3.58333	2.20108	7.33757	5.09148	4.70742	4.96018
25	640.202	706.287	675.579	92.0231	61.4334	65.0258	4.70293	4.27874	6.47139	4.6117	4.47691	4.39039
